# Supplementary material for: Risk Factors and the Character of Clinical Course of the Echinococcus multilocularis Infection in Patients in Poland
Source: Pathogens. 2023 Jan 28;12(2):199. doi: 10.3390/pathogens12020199 (PMC9962699; doi:10.3390/pathogens12020199)
Supplement: Supplementary file 1 [file pathogens-12-00199-s001.zip]

Archive with 1 entries (1 files):
- pathogens-2101818-supplementary.pdf
